# Supplementary material for: Conservation Priorities Analysis of Chinese Indigenous Pig Breeds in the Taihu Lake Region
Source: Front Genet. 2021 Mar 3;12:558873. doi: 10.3389/fgene.2021.558873 (PMC7966724; doi:10.3389/fgene.2021.558873)
Supplement: Supplementary Table 6 — Private loci for each breed. [file Table_2.XLSX]

## Sheet: JX
1	59558864	59558865	T	A
1	126348081	126348082	T	C
1	147246848	147246849	C	T
1	159202996	159202997	G	A
1	174595366	174595367	G	C
1	249149679	249149680	G	A
1	279046594	279046595	G	A
1	281816068	281816069	A	T
1	281939450	281939451	A	G
1	285515290	285515291	C	T
1	285612603	285612604	T	C
1	290460353	290460354	A	G
1	294351544	294351545	G	A
1	300643745	300643746	A	T
1	302240203	302240204	G	A
12	18558577	18558578	T	C
12	19625766	19625767	C	T
12	22325810	22325811	G	T
12	22367630	22367631	T	G
12	22949307	22949308	C	T
12	37768209	37768210	C	G
12	62285219	62285220	T	C
12	62291641	62291642	A	G
14	79733042	79733043	A	G
14	95428492	95428493	G	A
14	95501116	95501117	T	C
14	96148556	96148557	T	C
14	96276004	96276005	T	C
14	147023450	147023451	A	G
15	108783470	108783471	A	C
15	109437864	109437865	G	A
15	113122608	113122609	T	C
15	119778300	119778301	A	C
15	135141771	135141772	T	C
15	140766436	140766437	C	T
15	140769120	140769121	G	A
15	157438507	157438508	A	C
16	55696889	55696890	C	A
16	69848958	69848959	A	G
16	70263599	70263600	A	G
17	41429934	41429935	C	G
17	47637384	47637385	C	T
17	66503437	66503438	A	G
17	69500914	69500915	T	G
18	335761	335762	G	A
18	343895	343896	G	A
18	356545	356546	G	T
18	463788	463789	G	T
18	2095773	2095774	A	G
18	17502465	17502466	G	A
18	18478640	18478641	T	C
18	21161953	21161954	T	G
18	23397796	23397797	A	C
2	457072	457073	A	G
2	1069685	1069686	A	C
2	7206161	7206162	C	A
2	7792811	7792812	A	T
2	19506840	19506841	C	T
2	47254460	47254461	A	G
2	62104673	62104674	T	C
2	100162600	100162601	G	T
2	137931245	137931246	C	T
2	149200597	149200598	G	A
2	151027614	151027615	T	C
2	157030598	157030599	C	G
3	15562406	15562407	G	A
3	51198846	51198847	T	G
3	68568146	68568147	A	G
3	76915613	76915614	A	G
3	117616348	117616349	C	A
3	135406982	135406983	C	T
3	142336658	142336659	G	T
4	2960492	2960493	A	G
4	3053278	3053279	C	T
4	3053684	3053685	G	T
4	4182203	4182204	G	A
4	5998318	5998319	C	T
4	63053996	63053997	C	T
5	5210624	5210625	C	T
5	10121813	10121814	G	A
5	13021618	13021619	C	T
5	14335581	14335582	C	T
5	43470015	43470016	T	G
6	5718834	5718835	A	T
6	6129481	6129482	C	T
6	10282722	10282723	C	T
6	24558928	24558929	G	A
6	26383880	26383881	A	G
6	65903433	65903434	A	G
6	66707593	66707594	T	C
6	67545582	67545583	C	T
6	156653770	156653771	G	A
7	4072771	4072772	G	A
7	4238194	4238195	T	C
7	14725397	14725398	C	T
7	25388103	25388104	G	A
7	42134115	42134116	T	G
7	65620846	65620847	C	T
7	104554029	104554030	C	T
7	122919353	122919354	C	T
8	78737907	78737908	G	A
8	78737915	78737916	C	T
8	124416834	124416835	T	A
8	138036424	138036425	A	C
9	40842025	40842026	G	C
9	40842035	40842036	G	T
9	72150360	72150361	C	T
9	76324013	76324014	A	G
X	11040918	11040919	A	G
X	14911966	14911967	C	T
X	16347747	16347748	A	G

## Sheet: MMS
1	126761423	126761424	G	A
1	312658635	312658636	C	T
10	53174856	53174857	C	T
11	70810296	70810297	G	A
13	25158331	25158332	C	T
15	79858826	79858827	T	C
6	20770141	20770142	G	A
6	68734439	68734440	G	A
8	61555552	61555553	G	A
X	6577447	6577448	A	G

## Sheet: SMS
13	14315389	14315390	G	A
17	41677091	41677092	A	G
17	58540617	58540618	A	T
7	106590408	106590409	C	T

## Sheet: SW
10	48621041	48621042	C	T
14	106990654	106990655	A	C
